# Supplementary material for: Conformational Space of the Translocation Domain of Botulinum Toxin: Atomistic Modeling and Mesoscopic Description of the Coiled-Coil Helix Bundle
Source: Int J Mol Sci. 2024 Feb 20;25(5):2481. doi: 10.3390/ijms25052481 (PMC10931374; doi:10.3390/ijms25052481)
Supplement: Supplementary file 1 [file ijms-25-02481-s001.zip]

Archive with 1 entries (1 files):
- ijms-2814367-supplementary.pdf
